# Supplementary material for: Bamboo Shoots Modulate Gut Microbiota, Eliminate Obesity in High-Fat-Diet-Fed Mice and Improve Lipid Metabolism
Source: Foods. 2023 Mar 24;12(7):1380. doi: 10.3390/foods12071380 (PMC10093345; doi:10.3390/foods12071380)
Supplement: Supplementary file 1 [file foods-12-01380-s001.zip]

Archive with 1 entries (1 files):
- foods-2242752-supplementary.pdf
